# Supplementary material for: Global research trends and thematic evolution of respiratory microbiota in COPD: a bibliometric study
Source: Front Med (Lausanne). 2026 Apr 9;13:1780141. doi: 10.3389/fmed.2026.1780141 (PMC13102642; doi:10.3389/fmed.2026.1780141)
Supplement: Supplementary file 1 [file Data_sheet_1.zip]

Archive with 9 entries (8 files):
- Supplementary Material/
- Supplementary Material/Table S3.xlsx
- Supplementary Material/Supplementary Figure S1.tif
- Supplementary Material/Supplementary Material_Search strategy.docx
- Supplementary Material/Supplementary Material_Search strategy.xlsx
- Supplementary Material/Table S1.xlsx
- Supplementary Material/Table S2.xlsx
- Supplementary Material/Table S4.xlsx
- Supplementary Material/Search strategy.docx
