# Supplementary material for: Global research trends and thematic evolution of respiratory microbiota in COPD: a bibliometric study
Source: Front Med (Lausanne). 2026 Apr 9;13:1780141. doi: 10.3389/fmed.2026.1780141 (PMC13102642; doi:10.3389/fmed.2026.1780141)
Supplement: Supplementary file 1 [file Data_sheet_1.zip › Supplementary Material/Table S3.xlsx]

## Sheet: Sheet1
WoS								Scopus
id	label	x	y	cluster	weight<Links>	weight<Total link strength>	weight<Occurrences>	id	label	x	y	cluster	weight<Links>	weight<Total link strength>	weight<Occurrences>	score<Avg. pub. year>	score<Avg. citations>	score<Avg. norm. citations>
7	16s rrna	0.8508	-0.7927	2	8	8	5	1109	disease exacerbation	-0.335	-0.5141	1	70	1221	143	2019.96	50.3357	0.9766
18	activation	-0.5698	-0.5597	4	14	20	8	2195	lung function	-0.6647	0.0092	1	70	1149	132	2020.86	45.7121	1.1495
104	association	-0.5241	0.2793	4	18	28	8	1547	genetics	0.1882	0.3212	2	70	855	105	2020.3	70.0095	1.0516
113	azithromycin	-0.0956	-0.172	3	14	18	5	1896	inflammation	-0.0056	0.1172	4	70	877	105	2020.67	50.219	1.1213
125	bacterial-colonization	0.4738	0.623	1	12	18	8	2397	microbial diversity	0.2676	0.1573	2	70	884	99	2020.37	56.1616	0.8994
148	biomarker	0.8175	0.2381	2	15	21	11	1858	immunology	0.6133	-0.0192	3	70	797	96	2020.16	64.1667	1.4415
165	bronchiectasis	0.5466	0.2032	1	23	41	16	2395	microbial community	0.1981	-0.204	2	70	854	95	2019.66	73.9684	1.1295
169	bronchoalveolar lavage	-0.8071	0.5112	1	13	15	7	1118	disease severity	-0.3517	-0.304	1	70	751	79	2020.32	53.5949	1.0031
176	burden	-0.5768	-0.0657	4	14	17	7	1926	inhaled corticosteroids	-0.6416	-0.1994	1	70	684	79	2020.27	77.6962	1.1739
189	cells	1.0143	-0.5205	2	10	11	5	1204	dysbiosis	0.9519	0.1653	3	69	569	75	2021.69	49.64	1.1373
191	chain fatty-acids	-1.2528	-0.2546	4	9	15	5	238	animal experiment	0.6322	0.8166	3	66	579	73	2020.9	56.5205	1.3657
210	chronic obstructive pulmonary disease (copd)	-0.3373	-0.5114	3	13	18	7	256	antibiotic agent	0.0577	-0.7342	1	70	652	68	2020.59	51.7353	1.1145
226	clinical trial	0.716	-0.0125	2	20	39	17	1621	gut microbiota	0.8998	0.3995	3	70	499	62	2021.13	50.5323	1.2765
236	colonization	-0.1228	0.1249	1	34	67	21	583	bronchoalveolar lavage fluid	-0.0904	0.5572	2	70	565	59	2020.54	82.5763	1.1092
243	communities	1.0687	0.4544	3	6	13	6	1115	disease progression	0.3128	-0.7936	1	69	528	58	2019.84	43.7414	0.8306
282	cystic fibrosis	-0.3056	0.05	1	28	49	22	2949	pneumonia	-0.1862	0.0695	3	69	452	57	2020.63	36.4211	1.365
292	decline	-0.0565	0.515	1	13	15	5	3447	smokers	-0.1821	-0.1261	1	70	534	57	2019.18	72.1579	0.9984
304	diagnosis	-0.1274	0.3837	1	11	12	7	1133	dna extraction	-0.1782	0.7558	2	69	521	56	2021.55	39.3571	0.8294
308	dietary fiber	-1.1664	-0.3665	4	12	22	6	2823	pathogenesis	0.5559	-0.58	3	68	446	56	2020.5	61.8036	1.5498
314	disease	0.0924	0.2477	1	13	17	7	2358	metagenomics	0.4878	-0.2997	2	69	473	55	2020.31	66.7636	0.9797
319	diversity	0.3496	0.3594	3	27	54	22	570	bronchiectasis	0.1778	-0.9551	1	69	438	54	2021.04	44.6111	1.4155
327	dynamics	0.2654	0.1442	3	39	102	45	1886	infection	0.2571	-0.6034	1	68	470	54	2019.24	65.4815	1.1643
330	dysbiosis	-0.0421	-0.5095	2	33	71	22	1008	cystic fibrosis	0.7848	-0.4854	3	67	391	51	2019.61	70.4902	1.1253
344	emphysema	0.1354	-0.7245	2	13	18	11	2830	pathology	0.6621	0.5201	3	68	420	49	2020.1	72.8367	1.6485
357	eosinophils	1.0165	-0.0464	2	10	13	6	2831	pathophysiology	0.2792	-0.4042	1	70	429	49	2019.71	38.7959	0.8718
367	etiology	-0.2171	0.8874	1	12	15	5	510	biomarker	-0.3007	0.5456	4	69	399	47	2020.98	42.0426	0.9294
377	exposure	-0.7543	0.2622	3	13	16	5	2898	phenotype	-0.1542	-0.4112	1	68	358	45	2019.98	47.4667	0.8864
403	frequency	0.2054	0.6364	1	17	27	7	3243	respiratory system	0.7041	-0.2275	3	66	302	42	2020.98	44.0714	1.1235
426	gene expression	0.3957	-0.4396	2	30	57	23	2345	metabolism	0.1872	0.9705	4	69	342	41	2021.27	76.2927	1.4427
450	gut microbiota	-0.82	-0.0148	4	29	59	23	2039	isolation and purification	0.319	0.5556	2	67	360	38	2018.66	96.2895	0.9892
453	gut-lung axis	-0.9977	-0.2574	4	17	32	13	2963	polymerase chain reaction	0.1133	0.5071	2	68	358	38	2019.84	61.7105	0.9043
470	hiv	0.2758	-0.8012	2	13	16	5	917	complication	-0.017	-0.2538	1	69	327	37	2019.81	44.7568	0.8289
505	identification	0.8976	-0.3036	2	14	18	9	3291	risk factor	0.0509	-0.4992	1	66	370	37	2020.03	59.1351	1.1642
523	immunity	-0.9253	-0.6091	4	15	20	8	3546	streptococcus pneumoniae	-0.4283	-0.0697	4	69	395	37	2018.86	57.4865	1.0987
527	immunology	-0.8336	-0.4316	4	13	18	7	2180	lung cancer	0.9722	-0.4625	3	61	260	36	2021.67	46.5833	1.8156
529	impact	0.5704	0.4227	1	15	20	6	829	classification	0.4995	0.6831	2	66	319	35	2020.09	93.2	1.0795
543	infection	-0.0103	-0.016	3	47	135	52	2184	lung disease	0.8701	-0.0809	3	64	209	35	2020.57	31.6	0.8829
548	inflammation	0.1631	-0.1208	2	53	200	86	2970	population abundance	-0.3283	0.3003	2	65	276	34	2020.56	51.0294	1.1338
566	inhaled corticosteroids	0.6905	-0.3398	2	17	26	11	1102	disease association	0.5846	-0.7775	2	64	265	33	2019.33	44.3939	0.9177
620	lung function	-0.3072	0.322	1	26	38	20	1282	eosinophil	-0.927	0.1019	4	66	340	33	2022.52	52.1212	1.5604
642	macrophages	-0.2527	-0.9299	3	9	13	5	1988	interleukin 8	-0.8776	0.3592	4	68	367	32	2019.97	94.0312	1.5294
644	management	-0.4036	0.7326	1	10	12	6	3000	prevalence	-0.3859	-0.7427	1	66	304	32	2021.12	28.4375	0.9278
653	mechanisms	-0.6817	-0.7872	4	10	12	5	3248	respiratory tract disease	1.0361	-0.2847	3	55	230	32	2021.84	32.7812	1.6316
672	metagenomics	0.5728	-0.1046	3	15	20	8	1985	interleukin 6	-0.6971	0.605	4	68	394	31	2021.26	79.3226	1.6117
711	mortality	0.3831	-0.0226	2	17	21	9	2223	lung parenchyma	0.3548	0.8282	2	66	303	31	2020.42	73.9355	1.2899
792	pathogenesis	-0.2826	-0.2901	3	40	76	31	843	clinical outcome	-0.5469	-0.3678	1	69	275	30	2022.7	15.4	0.8136
811	phenotypes	0.3893	-0.5774	2	17	18	7	592	bronchoscopy	-0.6352	0.256	2	65	233	27	2020.78	115.185	0.8782
821	pneumonia	-0.2957	0.5702	1	22	32	9	921	computer assisted tomography	-0.5964	-0.6564	1	63	236	27	2021.33	29.6296	0.9089
826	polymerase-chain-reaction	1.1061	0.1575	2	10	16	6	1106	disease course	-0.021	-0.9216	1	60	243	27	2017.33	68.0741	0.9975
836	prevalence	-0.6457	0.0687	4	20	24	9	3130	quality of life	-0.8002	-0.6525	1	62	248	26	2021.69	32.6154	0.8186
837	prevention	0.1067	0.7333	1	15	18	6	3166	real time polymerase chain reaction	-0.4571	0.7596	4	61	269	26	2022	26.3462	1.1567
871	quality-of-life	0.3812	-0.1907	2	18	22	8	1173	drug effect	0.1206	0.7242	2	64	221	25	2021.08	36.6	0.7808
925	risk	-0.4464	-0.3019	3	27	49	17	1971	interleukin 1beta	-0.8593	0.5725	4	67	313	25	2021.84	45.84	1.664
927	risk-factors	0.181	-0.365	2	15	22	9	3783	tumor necrosis factor	-0.6629	0.8394	4	65	303	25	2022	47.48	1.5855
934	safety	-0.7679	0.7232	1	5	5	5	1515	gene expression	-0.1207	0.3323	4	64	227	24	2020.83	41.625	1.6587
959	severity	-0.0822	0.7071	1	29	43	14	2510	mortality	-0.8556	-0.2617	1	63	259	24	2021.21	52.0417	1.0097
966	short-term response	1.1596	-0.0477	2	9	14	5	2919	physiology	0.7577	0.2249	3	65	208	24	2020.46	58.875	2.4049
977	smokers	0.2228	-0.5382	2	24	37	17	1769	human tissue	0.4596	0.4121	2	64	201	23	2020.13	90.0435	0.954
1018	symptoms	-0.5623	0.7626	1	13	16	6	587	bronchodilating agent	-0.8727	-0.4642	1	58	209	22	2020.95	36.5909	0.7255
1041	therapy	0.2223	0.9051	1	14	17	7	1729	hospitalization	-1.045	-0.238	1	61	228	22	2021.59	47.0909	0.8461
61	prevalence	0.6887	-0.3909	1	24	32	9	2634	neutrophil	-0.5513	0.4303	4	62	238	22	2020.64	101.091	2.2749
62	prevention	0.2188	-0.554	2	18	21	6	3019	probiotic agent	1.0696	-0.0136	3	58	182	22	2022.55	44.3182	1.7245
63	pseudomonas-aeruginosa	0.2393	-0.2737	3	21	39	14	3023	procedures	0.4134	-0.0843	2	60	199	22	2019.5	35.1364	0.6806
64	pulmonary disease	0.6954	-0.3633	1	19	27	8	3805	unclassified drug	-0.0822	0.9601	4	63	217	22	2021.55	48.5	1.1894
65	quality-of-life	0.2444	-0.2418	3	21	27	8	371	azithromycin	-0.2118	-0.9843	1	64	200	21	2019.67	149.762	2.0654
66	respiratory-tract	0.2208	-0.5239	2	18	24	8	1246	emphysema	-0.4485	0.1223	1	62	221	21	2021.19	32.3333	1.657
67	risk	0.506	-0.3375	4	31	55	17	1280	enzyme linked immunosorbent assay	-0.276	1.0772	4	56	194	21	2022.71	15.8095	1.2456
68	risk-factors	0.259	-0.2131	3	20	27	9	2521	mouth flora	0.5153	0.1759	2	54	172	21	2020.62	60.7143	1.2979
69	safety	0.7086	-0.3383	1	6	6	5	258	antibiotic resistance	-0.1758	-0.6715	1	55	197	20	2020.55	39.25	0.7742
70	severity	0.7274	-0.3171	1	34	53	14	841	clinical feature	0.1674	-0.0129	2	62	177	20	2021.3	26.6	0.9325
71	short-term response	0.2818	-0.1903	3	10	15	5	910	comorbidity	-0.5515	-0.8717	1	58	182	20	2020.95	26.6	0.7693
72	smokers	0.7507	-0.301	1	19	27	10
73	smoking	0.2309	-0.4956	2	19	22	7
74	sputum	0.3106	-0.1757	3	48	113	31
75	streptococcus-pneumoniae	0.2483	-0.471	2	20	28	9
76	symptoms	0.7772	-0.2909	1	18	21	6
77	therapy	0.2716	-0.452	2	19	21	7
78	tissue	0.2992	-0.44	2	4	6	5
