# Supplementary material for: Global research trends and thematic evolution of respiratory microbiota in COPD: a bibliometric study
Source: Front Med (Lausanne). 2026 Apr 9;13:1780141. doi: 10.3389/fmed.2026.1780141 (PMC13102642; doi:10.3389/fmed.2026.1780141)
Supplement: Supplementary file 1 [file Data_sheet_1.zip › Supplementary Material/Supplementary Material_Search strategy.xlsx]

## Sheet: Sheet1
Search Strategy
The WoSCC search strategy was as follows: TS = ((COPD OR "chronic obstructive pulmonary disease" OR "chronic obstructive lung disease" OR "COAD" OR "chronic obstructive airway disease" OR "airflow obstruction, chronic" OR "chronic airflow obstruction") AND ("airway microbiome" OR "lung microbiome" OR "respiratory microbiome" OR "airway microbiota" OR "lung microbiota" OR "respiratory microbiota" …	The Scopus search strategy was: TITLE-ABS-KEY ( ( COPD OR "chronic obstructive pulmonary disease" OR "chronic obstructive lung disease" OR "COAD" OR "chronic obstructive airway disease" OR "airflow obstruction, chronic" OR "chronic airflow obstruction") AND ( "airway microbiome" OR "lung microbiome" OR "respiratory microbiome" OR "airway microbiota" OR "lung microbiota" OR "respiratory microbiota…
"COAD" OR "chronic obstructive airway disease" OR "airflow obstruction, chronic" OR "chronic airflow obstruction") AND ("airway microbiome" OR "lung microbiome" OR "respiratory microbiome" OR "airway microbiota" OR "lung microbiota" OR "respiratory microbiota" OR "airway microorganism" OR "lung microorganism" OR "respiratory microorganism" OR "airway microbe" OR "lung microbe" OR "respiratory mic…
