# Supplementary material for: Global research trends and thematic evolution of respiratory microbiota in COPD: a bibliometric study
Source: Front Med (Lausanne). 2026 Apr 9;13:1780141. doi: 10.3389/fmed.2026.1780141 (PMC13102642; doi:10.3389/fmed.2026.1780141)
Supplement: Supplementary file 1 [file Data_sheet_1.zip › Supplementary Material/Table S1.xlsx]

## Sheet: Sheet1
WoS		Scopus
Journals	Frecequency	Journals	Frecequency
PLOS ONE	17	RESPIRATORY RESEARCH	19
RESPIRATORY RESEARCH	17	PLOS ONE	17
INTERNATIONAL JOURNAL OF CHRONIC OBSTRUCTIVE PULMONARY DISEASE	14	AMERICAN JOURNAL OF RESPIRATORY AND CRITICAL CARE MEDICINE	16
AMERICAN JOURNAL OF RESPIRATORY AND CRITICAL CARE MEDICINE	13	INTERNATIONAL JOURNAL OF COPD	16
THORAX	11	FRONTIERS IN MICROBIOLOGY	15
ERJ OPEN RESEARCH	10	THORAX	12
FRONTIERS IN MICROBIOLOGY	10	BMC PULMONARY MEDICINE	10
FRONTIERS IN CELLULAR AND INFECTION MICROBIOLOGY	7	ERJ OPEN RESEARCH	9
BMC PULMONARY MEDICINE	6	ERS MONOGRAPH	9
FRONTIERS IN IMMUNOLOGY	6	FRONTIERS IN MEDICINE	9
FRONTIERS IN MEDICINE	6	FRONTIERS IN CELLULAR AND INFECTION MICROBIOLOGY	8
SCIENTIFIC REPORTS	6	FRONTIERS IN IMMUNOLOGY	8
EUROPEAN RESPIRATORY JOURNAL	5	EUROPEAN RESPIRATORY REVIEW	7
EUROPEAN RESPIRATORY REVIEW	5	INTERNATIONAL JOURNAL OF MOLECULAR SCIENCES	7
INTERNATIONAL JOURNAL OF MOLECULAR SCIENCES	5	EUROPEAN RESPIRATORY JOURNAL	6
MICROBIOLOGY SPECTRUM	5	EXPERT REVIEW OF RESPIRATORY MEDICINE	6
BMJ OPEN	4	SCIENTIFIC REPORTS	6
CURRENT OPINION IN PULMONARY MEDICINE	4	CURRENT OPINION IN PULMONARY MEDICINE	5
EXPERT REVIEW OF RESPIRATORY MEDICINE	4	NATURE COMMUNICATIONS	5
JOURNAL OF ALLERGY AND CLINICAL IMMUNOLOGY	4	RESPIROLOGY	5
JOURNAL OF TRANSLATIONAL MEDICINE	4	BMJ OPEN	4
BIOMEDICINES	3	BMJ OPEN RESPIRATORY RESEARCH	4
JOURNAL OF THORACIC DISEASE	3	CHINESE MEDICAL JOURNAL	4
RESPIRATORY MEDICINE	3	CHRONIC OBSTRUCTIVE PULMONARY DISEASES	4
RESPIROLOGY	3	JOURNAL OF ALLERGY AND CLINICAL IMMUNOLOGY	4
ANNALS OF THE AMERICAN THORACIC SOCIETY	2	JOURNAL OF CLINICAL MEDICINE	4
APMIS	2	JOURNAL OF TRANSLATIONAL MEDICINE	4
BIOMOLECULES	2	MICROBIOLOGY SPECTRUM	4
BMJ OPEN RESPIRATORY RESEARCH	2	RESPIRATORY MEDICINE	4
CHINESE MEDICAL JOURNAL	2	ANNALS OF THE AMERICAN THORACIC SOCIETY	3
CHRONIC OBSTRUCTIVE PULMONARY DISEASES-JOURNAL OF THE COPD FOUNDATION	2	BIOMEDICINES	3
COPD-JOURNAL OF CHRONIC OBSTRUCTIVE PULMONARY DISEASE	2	BIOMOLECULES	3
CRITICAL REVIEWS IN MICROBIOLOGY	2	COPD: JOURNAL OF CHRONIC OBSTRUCTIVE PULMONARY DISEASE	3
IMMUNOLOGY	2	HELIYON	3
JOURNAL OF CLINICAL MEDICINE	2	IMMUNOLOGY	3
JOURNAL OF FUNGI	2	JOURNAL OF FUNGI	3
JOURNAL OF MICROBIOLOGY	2	JOURNAL OF THORACIC DISEASE	3
LANCET RESPIRATORY MEDICINE	2	MICROBIAL PATHOGENESIS	3
MICROBIAL PATHOGENESIS	2	RESPIRATION	3
NATURE COMMUNICATIONS	2	ALLERGOLOGY INTERNATIONAL	2
RESPIRATION	2	ANTIBIOTICS	2
TRANSLATIONAL RESEARCH	2	APMIS	2
TUBERCULOSIS AND RESPIRATORY DISEASES	2	BMC MICROBIOLOGY	2
ALLERGOLOGY INTERNATIONAL	1	CELL HOST AND MICROBE	2
ANNALS OF MEDICINE	1	CHEST	2
ANNALS OF TRANSLATIONAL MEDICINE	1	CLINICAL AND EXPERIMENTAL ALLERGY	2
BIOMEDICAL JOURNAL	1	CLINICAL RESPIRATORY JOURNAL	2
BMC COMPLEMENTARY MEDICINE AND THERAPIES	1	ECOTOXICOLOGY AND ENVIRONMENTAL SAFETY	2
BMC INFECTIOUS DISEASES	1	ENVIRONMENT INTERNATIONAL	2
BMC ORAL HEALTH	1	F1000RESEARCH	2
CANADIAN JOURNAL OF INFECTIOUS DISEASES & MEDICAL MICROBIOLOGY	1	FRONTIERS IN PHARMACOLOGY	2
CANADIAN JOURNAL OF RESPIRATORY CRITICAL CARE AND SLEEP MEDICINE	1	INTERNAL MEDICINE JOURNAL	2
CELL BIOCHEMISTRY AND BIOPHYSICS	1	JORNAL BRASILEIRO DE PNEUMOLOGIA	2
CELL HOST & MICROBE	1	JOURNAL OF CLINICAL MICROBIOLOGY	2
CELL REPORTS	1	JOURNAL OF IMMUNOLOGY RESEARCH	2
CHEST	1	JOURNAL OF MICROBIOLOGY	2
CLINICAL RESPIRATORY JOURNAL	1	MEDICINA (LITHUANIA)	2
CLINICAL REVIEWS IN ALLERGY & IMMUNOLOGY	1	MEDICINE IN MICROECOLOGY	2
COMBINATORIAL CHEMISTRY & HIGH THROUGHPUT SCREENING	1	MICROBIOME	2
CURRENT HIV/AIDS REPORTS	1	MSYSTEMS	2
CURRENT MEDICAL SCIENCE	1	NATURE MICROBIOLOGY	2
CURRENT MEDICINAL CHEMISTRY	1	SCIENCE OF THE TOTAL ENVIRONMENT	2
CURRENT OPINION IN INFECTIOUS DISEASES	1	THE LANCET RESPIRATORY MEDICINE	2
EGYPTIAN JOURNAL OF INTERNAL MEDICINE	1	TRANSLATIONAL RESEARCH	2
ENVIRONMENT INTERNATIONAL	1	TUBERCULOSIS AND RESPIRATORY DISEASES	2
ENVIRONMENTAL POLLUTION	1	AGEING RESEARCH REVIEWS	1
ENVIRONMENTAL RESEARCH	1	AMERICAN JOURNAL OF PHYSIOLOGY - LUNG CELLULAR AND MOLECULAR PHYSIOLOGY	1
EUROPEAN JOURNAL OF MEDICAL RESEARCH	1	AMERICAN JOURNAL OF RESPIRATORY CELL AND MOLECULAR BIOLOGY	1
EUROPEAN JOURNAL OF PHARMACEUTICS AND BIOPHARMACEUTICS	1	ANAESTHESIOLOGY INTENSIVE THERAPY	1
EXPERIMENTAL AND MOLECULAR MEDICINE	1	ANNALS OF TRANSLATIONAL MEDICINE	1
EXPERIMENTAL AND THERAPEUTIC MEDICINE	1	APPLIED ECOLOGY AND ENVIRONMENTAL RESEARCH	1
EXPLORATION	1	BENEFICIAL MICROBES	1
FEBS LETTERS	1	BIOMARKERS IN MEDICINE	1
FRONTIERS IN PEDIATRICS	1	BIOMED RESEARCH INTERNATIONAL	1
FRONTIERS IN PHARMACOLOGY	1	BIOMEDICAL JOURNAL	1
FRONTIERS IN PUBLIC HEALTH	1	BMC INFECTIOUS DISEASES	1
FUTURE MICROBIOLOGY	1	BMC ORAL HEALTH	1
HELIYON	1	BRITISH JOURNAL OF HOSPITAL MEDICINE (LONDON, ENGLAND : 2005)	1
IMETA	1	CANADIAN JOURNAL OF INFECTIOUS DISEASES AND MEDICAL MICROBIOLOGY	1
INFECTION	1	CANADIAN JOURNAL OF RESPIRATORY, CRITICAL CARE, AND SLEEP MEDICINE	1
INFECTION AND DRUG RESISTANCE	1	CELL BIOCHEMISTRY AND BIOPHYSICS	1
INFECTIOUS DISEASES	1	CELL REPORTS	1
INTERDISCIPLINARY MEDICINE	1	CELLULAR PHYSIOLOGY AND BIOCHEMISTRY	1
INTERNAL AND EMERGENCY MEDICINE	1	CHRONIC DISEASES AND TRANSLATIONAL MEDICINE	1
INTERNAL MEDICINE JOURNAL	1	CLINICAL AND TRANSLATIONAL IMMUNOLOGY	1
ISME JOURNAL	1	CLINICAL REVIEWS IN ALLERGY AND IMMUNOLOGY	1
JAPANESE DENTAL SCIENCE REVIEW	1	CLINICAL SCIENCE	1
JAPANESE JOURNAL OF INFECTIOUS DISEASES	1	CLINICS IN CHEST MEDICINE	1
JORNAL BRASILEIRO DE PNEUMOLOGIA	1	COMBINATORIAL CHEMISTRY AND HIGH THROUGHPUT SCREENING	1
JOURNAL OF ALLERGY AND CLINICAL IMMUNOLOGY: GLOBAL	1	COMMUNICATIONS BIOLOGY	1
JOURNAL OF ANTIMICROBIAL CHEMOTHERAPY	1	CRITICAL REVIEWS IN MICROBIOLOGY	1
JOURNAL OF CHROMATOGRAPHY B-ANALYTICAL TECHNOLOGIES IN THE BIOMEDICAL AND LIFE SCIENCES	1	CURRENT HIV/AIDS REPORTS	1
JOURNAL OF CLINICAL MICROBIOLOGY	1	CURRENT MEDICINAL CHEMISTRY	1
JOURNAL OF IMMUNOLOGY RESEARCH	1	CURRENT OPINION IN HIV AND AIDS	1
JOURNAL OF LEUKOCYTE BIOLOGY	1	CURRENT OPINION IN INFECTIOUS DISEASES	1
JOURNAL OF MOLECULAR HISTOLOGY	1	CURRENT ORAL HEALTH REPORTS	1
JOURNAL OF ORAL MICROBIOLOGY	1	CURRENT RESEARCH IN IMMUNOLOGY	1
JOURNAL OF OSTEOPATHIC MEDICINE	1	EBIOMEDICINE	1
JOURNAL OF PERSONALIZED MEDICINE	1	ECANCERMEDICALSCIENCE	1
KAOHSIUNG JOURNAL OF MEDICAL SCIENCES	1	ENVIRONMENTAL POLLUTION	1
LANCET	1	ENVIRONMENTAL RESEARCH	1
LANCET MICROBE	1	ENVIRONMENTAL SCIENCE AND TECHNOLOGY	1
LIFE SCIENCES	1	EURASIAN JOURNAL OF PULMONOLOGY	1
LUNG	1	EUROPEAN JOURNAL OF CLINICAL MICROBIOLOGY AND INFECTIOUS DISEASES	1
MEDIATORS OF INFLAMMATION	1	EUROPEAN JOURNAL OF PHARMACEUTICS AND BIOPHARMACEUTICS	1
MEDICINA-LITHUANIA	1	EUROPEAN REVIEW FOR MEDICAL AND PHARMACOLOGICAL SCIENCES	1
MICROBIOLOGICAL RESEARCH	1	EXPERIMENTAL AND MOLECULAR MEDICINE	1
MICROBIOME	1	EXPERIMENTAL LUNG RESEARCH	1
MICROORGANISMS	1	EXPLORATION	1
MSPHERE	1	FEBS LETTERS	1
NATURE MEDICINE	1	FRONTIERS IN CELLULAR NEUROSCIENCE	1
NATURE MICROBIOLOGY	1	FRONTIERS IN MOLECULAR BIOSCIENCES	1
NATURE REVIEWS MICROBIOLOGY	1	FRONTIERS IN PEDIATRICS	1
NAUNYN-SCHMIEDEBERGS ARCHIVES OF PHARMACOLOGY	1	FRONTIERS IN PHYSIOLOGY	1
NPJ BIOFILMS AND MICROBIOMES	1	FRONTIERS IN PUBLIC HEALTH	1
NUTRIENTS	1	FUTURE MICROBIOLOGY	1
OMICS-A JOURNAL OF INTEGRATIVE BIOLOGY	1	IMETA	1
PERIODONTOLOGY 2000	1	INFECTION	1
PHARMACOLOGICAL RESEARCH	1	INFECTION AND DRUG RESISTANCE	1
PHARMACOLOGY & THERAPEUTICS	1	INHALATION TOXICOLOGY	1
POLISH JOURNAL OF MICROBIOLOGY	1	INTERDISCIPLINARY MEDICINE	1
PROBIOTICS AND ANTIMICROBIAL PROTEINS	1	INTERNAL AND EMERGENCY MEDICINE	1
PULMONARY THERAPY	1	INTERNATIONAL RESEARCH JOURNAL OF MULTIDISCIPLINARY SCOPE	1
SCIENCE TRANSLATIONAL MEDICINE	1	INTERNATIONAL REVIEW OF CELL AND MOLECULAR BIOLOGY	1
SIGNAL TRANSDUCTION AND TARGETED THERAPY	1	ISME JOURNAL	1
STEM CELLS	1	IUBMB LIFE	1
THORACIC CANCER	1	JOURNAL OF ALLERGY AND CLINICAL IMMUNOLOGY: GLOBAL	1
VACCINE	1	JOURNAL OF ANTIMICROBIAL CHEMOTHERAPY	1
		JOURNAL OF BIOLOGICAL REGULATORS AND HOMEOSTATIC AGENTS	1
		JOURNAL OF CHROMATOGRAPHY B: ANALYTICAL TECHNOLOGIES IN THE BIOMEDICAL AND LIFE SCIENCES	1
		JOURNAL OF CLINICAL MEDICINE RESEARCH	1
		JOURNAL OF FOOD AND DRUG ANALYSIS	1
		JOURNAL OF GENERAL VIROLOGY	1
		JOURNAL OF LEUKOCYTE BIOLOGY	1
		JOURNAL OF MEDICAL MICROBIOLOGY	1
		JOURNAL OF ORAL AND MAXILLOFACIAL PATHOLOGY	1
		JOURNAL OF ORAL MICROBIOLOGY	1
		JOURNAL OF OSTEOPATHIC MEDICINE	1
		JOURNAL OF PHARMACEUTICAL AND BIOMEDICAL ANALYSIS	1
		JOURNAL OF PHARMACOLOGY AND EXPERIMENTAL THERAPEUTICS	1
		KAOHSIUNG JOURNAL OF MEDICAL SCIENCES	1
		LUNG	1
		LUNG INDIA	1
		MEDIATORS OF INFLAMMATION	1
		MICROBIAL GENOMICS	1
		MICROBIOLOGY RESEARCH	1
		MICROORGANISMS	1
		MOLECULAR PHARMACEUTICS	1
		MSPHERE	1
		MULTIDISCIPLINARY RESPIRATORY MEDICINE	1
		NATURE MEDICINE	1
		NATURE REVIEWS MICROBIOLOGY	1
		NAUNYN-SCHMIEDEBERG'S ARCHIVES OF PHARMACOLOGY	1
		NITRIC OXIDE - BIOLOGY AND CHEMISTRY	1
		NOVEL RESEARCH IN MICROBIOLOGY JOURNAL	1
		NPJ BIOFILMS AND MICROBIOMES	1
		NPJ PRIMARY CARE RESPIRATORY MEDICINE	1
		NUTRIENTS	1
		NUTRITION RESEARCH REVIEWS	1
		OBESITY FACTS	1
		OMICS A JOURNAL OF INTEGRATIVE BIOLOGY	1
		OPEN RESPIRATORY ARCHIVES	1
		PARTICLE AND FIBRE TOXICOLOGY	1
		PATHOGENS	1
		PEDIATRIC RESEARCH	1
		PERIODONTOLOGY 2000	1
		PHARMACOLOGICAL RESEARCH	1
		PHARMACOLOGY AND THERAPEUTICS	1
		PNEUMON	1
		POLISH JOURNAL OF MICROBIOLOGY	1
		PROBIOTICS AND ANTIMICROBIAL PROTEINS	1
		PULMONARY THERAPY	1
		RESEARCH ON BIOMEDICAL ENGINEERING	1
		RESPIRATORY INVESTIGATION	1
		REVUE DES MALADIES RESPIRATOIRES	1
		RURAL AND REMOTE HEALTH	1
		SCIENCE TRANSLATIONAL MEDICINE	1
		SIGNAL TRANSDUCTION AND TARGETED THERAPY	1
		SLEEP AND BREATHING	1
		STEM CELLS	1
		THE LANCET MICROBE	1
		THERAPEUTIC ADVANCES IN RESPIRATORY DISEASE	1
		THORACIC CANCER	1
		VACCINES	1
		YI CHUAN = HEREDITAS / ZHONGGUO YI CHUAN XUE HUI BIAN JI	1
