# Supplementary material for: Global research trends and thematic evolution of respiratory microbiota in COPD: a bibliometric study
Source: Front Med (Lausanne). 2026 Apr 9;13:1780141. doi: 10.3389/fmed.2026.1780141 (PMC13102642; doi:10.3389/fmed.2026.1780141)
Supplement: Supplementary file 1 [file Data_sheet_1.zip › Supplementary Material/Table S2.xlsx]

## Sheet: Sheet1
References	Freq	Title	Burst	BurstBegin	BurstEnd	Degree	Centrality	Sigma	Label	Half-life	DOI
Wang Z, 2016, EUR RESPIR J, V47, P1082	58	Lung microbiome dynamics in COPD exacerbations	20.71	2017	2021	37	0.22	59.6	Wang Z (2016)	3.5	10.1183/13993003.01406-2015
Sze MA, 2012, AM J RESP CRIT CARE, V185,P1073	30	The lung tissue microbiome in chronic obstructive pulmonary disease	15.31	2013	2017	26	0.05	2.06	Sze MA (2012)	3.5	10.1164/rccm.201111-2075OC
Huang YJ, 2014, J CLIN MICROBIOL, V52, P2813	34	Airway microbiome dynamics in exacerbations of chronic obstructive pulmonary disease	14.74	2015	2019	31	0.16	9.02	Huang YJ (2014)	2.5	10.1128/JCM.00035-14
Erb-Downward JR, 2011, PLOS ONE, V6, P0	25	Analysis of the lung microbiome in the "healthy" smoker and in COPD	13.67	2012	2016	21	0.05	2.08	Erb-Downward JR (2011)	2.5	10.1371/journal.pone.0016384
Mayhew D, 2018, THORAX, V73, P422	57	Longitudinal profiling of the lung microbiome in the AERIS study demonstrates repeatability of bacterial and eosinophilic COPD exacerbations	12.58	2019	2022	20	0.07	2.41	Mayhew D (2018)	2.5	10.1136/thoraxjnl-2017-210408
Hilty M, 2010, PLOS ONE, V5, P0	21	Disordered microbial communities in asthmatic airways	12.16	2011	2015	17	0.03	1.43	Hilty M (2010)	3.5	10.1371/journal.pone.0008578
Molyneaux PL, 2013, AM J RESP CRIT CARE, V188, P1224	25	Outgrowth of the bacterial airway microbiome after rhinovirus exacerbation of chronic obstructive pulmonary disease	12.01	2014	2018	24	0.06	1.91	Molyneaux PL (2013)	2.5	10.1164/rccm.201302-0341OC
Huang YJ, 2010, OMICS, V14, P9	20	A persistent and diverse airway microbiota present during chronic obstructive pulmonary disease exacerbations	11.58	2011	2015	15	0.03	1.34	Huang YJ (2010)	3.5	10.1089/omi.2009.0100
Garcia-Nuñez M, 2014, J CLIN MICROBIOL, V52, P4217	22	Severity-related changes of bronchial microbiome in chronic obstructive pulmonary disease	11.04	2016	2019	24	0.07	2.16	Garcia-Nuñez M (2014)	3.5	10.1128/JCM.01967-14
Pragman AA, 2012, PLOS ONE, V7, P0	21	The lung microbiome in moderate and severe chronic obstructive pulmonary disease	10.84	2014	2017	21	0.05	1.72	Pragman AA (2012)	2.5	10.1371/journal.pone.0047305
Ramsheh MY, 2021, LANCET MICROBE, V2, PE300	30	Lung microbiome composition and bronchial epithelial gene expression in patients with COPD versus healthy individuals: a bacterial 16S rRNA gene sequencing and host transcriptomic analysis	10.32	2023	2025	19	0.02	1.21	Ramsheh MY (2021)	2.5	10.1016/S2666-5247(21)00035-5
Wang Z, 2021, AM J RESP CRIT CARE, V203, P1488	43	Inflammatory Endotype-associated Airway Microbiome in Chronic Obstructive Pulmonary Disease Clinical Stability and Exacerbations: A Multicohort Longitudinal Analysis	10.23	2022	2025	30	0.05	1.64	Wang Z (2021)	2.5	10.1164/rccm.202009-3448OC
Wang Z, 2018, THORAX, V73, P331	46	Sputum microbiome temporal variability and dysbiosis in chronic obstructive pulmonary disease exacerbations: an analysis of the COPDMAP study	10.02	2019	2023	29	0.14	3.8	Wang Z (2018)	2.5	10.1136/thoraxjnl-2017-210741
Millares L, 2014, EUR J CLIN MICROBIOL, V33, P1101	21	Bronchial microbiome of severe COPD patients colonised by Pseudomonas aeruginosa	9.89	2015	2019	27	0.09	2.45	Millares L (2014)	2.5	10.1007/s10096-013-2044-0
Charlson ES, 2011, AM J RESP CRIT CARE, V184, P957	17	Topographical continuity of bacterial populations in the healthy human respiratory tract	9.24	2012	2016	30	0.13	3.12	Charlson ES (2011)	2.5	10.1164/rccm.201104-0655OC
Morris A, 2013, AM J RESP CRIT CARE, V187, P1067	19	Comparison of the respiratory microbiome in healthy nonsmokers and smokers	9.09	2014	2018	19	0.03	1.28	Morris A (2013)	2.5	10.1164/rccm.201210-1913OC
Sze MA, 2015, AM J RESP CRIT CARE, V192, P438	19	Host Response to the Lung Microbiome in Chronic Obstructive Pulmonary Disease	8.97	2017	2020	27	0.09	2.15	Sze MA (2015)	3.5	10.1164/rccm.201502-0223OC
Dicker AJ, 2021, J ALLERGY CLIN IMMUN, V147, P158	60	The sputum microbiome, airway inflammation, and mortality in chronic obstructive pulmonary disease	8.65	2022	2025	43	0.15	3.39	Dicker AJ (2021)	2.5	10.1016/j.jaci.2020.02.040
Cabrera-Rubio R, 2012, J CLIN MICROBIOL, V50, P3562	16	Microbiome diversity in the bronchial tracts of patients with chronic obstructive pulmonary disease	8.23	2014	2017	22	0.07	1.68	Cabrera-Rubio R (2012)	3.5	10.1128/JCM.00767-12
Einarsson GG, 2016, THORAX, V71, P795	23	Community dynamics and the lower airway microbiota in stable chronic obstructive pulmonary disease, smokers and healthy non-smokers	8.01	2018	2021	21	0.04	1.42	Einarsson GG (2016)	3.5	10.1136/thoraxjnl-2015-207235
Yan ZZ, 2022, NAT MICROBIOL, V7, P1361	22	Multi-omics analyses of airway host-microbe interactions in chronic obstructive pulmonary disease identify potential therapeutic interventions	7.53	2023	2025	20	0.02	1.12	Yan ZZ (2022)	1.5	10.1038/s41564-022-01196-8
Budden KF, 2019, LANCET RESP MED, V7, P907	38	Functional effects of the microbiota in chronic respiratory disease	7.46	2022	2023	22	0.05	1.42	Budden KF (2019)	2.5	10.1016/S2213-2600(18)30510-1
Bowerman KL, 2020, NAT COMMUN, V11, P0	29	Disease-associated gut microbiome and metabolome changes in patients with chronic obstructive pulmonary disease	6.83	2022	2025	22	0.03	1.2	Bowerman KL (2020)	3.5	10.1038/s41467-020-19701-0
Leung JM, 2017, RESPIROLOGY, V22, P634	17	The role of acute and chronic respiratory colonization and infections in the pathogenesis of COPD	6.81	2020	2022	9	0	1.03	Leung JM (2017)	4.5	10.1111/resp.13032
Han MK, 2012, THORAX, V67, P456	14	Significance of the microbiome in obstructive lung disease	6.74	2012	2017	13	0.04	1.27	Han MK (2012)	2.5	10.1136/thoraxjnl-2011-201183
