# Supplementary material for: Global research trends and thematic evolution of respiratory microbiota in COPD: a bibliometric study
Source: Front Med (Lausanne). 2026 Apr 9;13:1780141. doi: 10.3389/fmed.2026.1780141 (PMC13102642; doi:10.3389/fmed.2026.1780141)
Supplement: Supplementary file 1 [file Data_sheet_1.zip › Supplementary Material/Table S4.xlsx]

## Sheet: Sheet1
WosCC					Scopus
Term	Frequency	Year (Q1)	Year (Median)	Year (Q3)	Term	Frequency	Year (Q1)	Year (Median)	Year (Q3)
chronic-bronchitis	5	2014	2015	2015	immunological tolerance	5	2012	2012	2020
pseudomonas-aeruginosa	14	2014	2016	2023	bacteria (microorganisms)	10	2012	2014	2016
management	6	2013	2016	2020	tumor necrosis factor alpha	5	2013	2014	2014
diversity	22	2015	2017	2020	pyrosequencing	16	2014	2015	2018
cystic-fibrosis	12	2014	2017	2021	disease course	27	2015	2016	2020
macrophages	5	2017	2017	2021	bacterium culture	18	2014	2016	2022
bacteria	30	2014	2018	2022	phylogeny	18	2014	2016	2022
exacerbation	19	2016	2018	2022	priority journal	63	2015	2017	2019
bacterial-colonization	8	2015	2018	2023	dna	31	2014	2017	2021
bronchial microbiome	17	2017	2019	2022	bacterial colonization	28	2014	2017	2022
chronic obstructive	8	2017	2019	2020	isolation and purification	38	2016	2018	2021
pulmonary disease	8	2017	2019	2024	sequence analysis	34	2014	2018	2021
infection	35	2017	2020	2022	bacterial infection	26	2015	2018	2020
sputum	31	2016	2020	2023	immunology	47	2016	2019	2024
colonization	21	2016	2020	2022	streptococcus pneumoniae	37	2016	2019	2022
obstructive pulmonary-disease	88	2018	2021	2023	bacterial load	34	2016	2019	2021
dynamics	45	2019	2021	2023	microbiology	188	2018	2020	2024
microbiota	31	2019	2021	2024	middle aged	115	2018	2020	2024
copd	140	2020	2022	2024	rna	77	2016	2020	2022
exacerbations	93	2019	2022	2024	human	378	2018	2021	2023
lung microbiome	93	2020	2022	2023	chronic obstructive lung disease	370	2019	2021	2023
dysbiosis	22	2021	2023	2024	humans	288	2018	2021	2023
risk	17	2022	2023	2024	article	234	2019	2022	2024
double-blind	15	2020	2023	2024	controlled study	164	2019	2022	2024
lung microbiota	10	2022	2024	2024	copd	119	2020	2022	2024
lung function	9	2022	2024	2024	lung microbiota	135	2021	2023	2024
polymerase-chain-reaction	6	2023	2024	2024	lung function	64	2021	2023	2024
					dna extraction	56	2020	2023	2024
					rna sequencing	27	2023	2024	2025
					hospitalization	22	2020	2024	2024
					probiotic agent	22	2021	2024	2025
					immunohistochemistry	5	2024	2025	2025
					lymphocyte count	5	2023	2025	2025
